# Supplementary material for: Role of Neutrophil CD64 Index as a Screening Marker for Late-Onset Sepsis in Very Low Birth Weight Infants
Source: PLoS One. 2015 Apr 20;10(4):e0124634. doi: 10.1371/journal.pone.0124634 (PMC4404048; doi:10.1371/journal.pone.0124634)
Supplement: S1 Table — Gestational age and birth weight are described as mean ± standard error of the mean. Apgar-Score are reported as median with range. The p-value describes statistical significance between the culture positive and the control group. (XLSX) [file pone.0124634.s001.xlsx]

## Sheet: Tabelle1
Characteristics	Culture positive	Clinical sepsis	Indeterminate	Control	p value
	(n=7)	(n=10)	(n=8)	(n=25)
Sex, (M/F)	4/3	4/6	6/2	14/11	ns
Gestational Age in weeks	26.14 (± 2.43)	28.86 (± 3.29)	28.71 (± 2.14)	30.14 (± 2.43)	< 0.05
Birth weight (g)	856 (± 255)	937 (± 370)	896 (± 274)	1240 (± 251)	< 0.05
Apgar 5'	9 (7 – 9)	8 (6 – 9)	8 (7 – 9)	9 (7 – 9)	ns
Apgar 10'	9 (8 – 9)	9 (8 – 10)	9 (7 – 10)	9 (8 – 10)	ns
Days with CD64-index value during the study period (day 4 – 28; %)	41.6	49.7	43.7	24.7
Samples per infant during 10 day observation period	4.6	3.9	4.3	-------
