# Supplementary material for: Role of Neutrophil CD64 Index as a Screening Marker for Late-Onset Sepsis in Very Low Birth Weight Infants
Source: PLoS One. 2015 Apr 20;10(4):e0124634. doi: 10.1371/journal.pone.0124634 (PMC4404048; doi:10.1371/journal.pone.0124634)
Supplement: S2 Table — (XLSX) [file pone.0124634.s002.xlsx]

## Sheet: Tabelle1
	Baseline	Day -4	Day -3	Day -2	Day -1	Day 0	Day +1	Day +2	Day +3	Day +4	Day +5
Culture positive
Median	1.52	1.85	1.67	2.49	1.72	3.48	4.11	3.79	2.43	2.86	2.25
Maximum	3.12	3.46	3.20	3.05	2.28	3.58	5.06	4.57	3.32	3.26	3.09
Minimum	1.17	1.08	1.13	0.95	1.15	3.37	g	3.02	2.14	2.53	0.86
Number of samples	5	4	4	4	2	2	3	2	4	3	5
Clinical Sepsis
Median	1.45	1.49	1.58	1.51	1.38	1.64	2.18	1.64	2.33	1.36	1.29
Maximum	2.56	2.14	2.96	3.01	1.61	1.99	3.48	3.75	3.37	2.86	1.61
Minimum	0.88	1.24	1.09	1.35	1.09	1.40	1.15	0.99	1.58	0.97	0.97
Number of samples	8	4	5	5	3	3	6	4	4	3	2
Indeterminate
Median	1.59	1.12	1.31	1.51	1.43	1.54	1.25	1.11	1.01	0.90	0.92
Maximum	2.53	1.49	1.71	1.51	1.43	3.56	1.25	2.25	1.85	2,26	1.05
Minimum	1.12	1.12	1.00	1.51	1.42	1.16	1.25	1.08	0.99	0.88	0.88
Number of samples	5	3	4	2	2	6	2	3	5	5	4
Table 3: Median, maximum and minimum values for CD64-index during the observation period.
