# Supplementary material for: Role of Neutrophil CD64 Index as a Screening Marker for Late-Onset Sepsis in Very Low Birth Weight Infants
Source: PLoS One. 2015 Apr 20;10(4):e0124634. doi: 10.1371/journal.pone.0124634 (PMC4404048; doi:10.1371/journal.pone.0124634)
Supplement: S3 Table — * Maternal inflammation was defined as an elevated white blood count and/or an elevated CRP in maternal blood and clinical signs of infection within 3 days prior or after delivery. Abbr.: N/A = Information not available; IUGR = intrauterine growth retardation; pPROM = preterm premature rupture of membranes. (XLSX) [file pone.0124634.s003.xlsx]

## Sheet: Tabelle1
Episode No.	First elevated CD64 index (day of life)	Duration of CD64 activation (days)	Peak CD64 index	Maternal inflammation *	Indication for delivery	pPROM	Gestational Age (weeks)	Peak CRP during first 10 days of life	Mechanical ventilation	FiO2 >0.21	Others	Pat. No.
1	4	1	2.31	Yes	Preterm contractions	Yes (48 days)	31	1.0	No	No		4
2	4	6	5.3	N/A	Preterm contractions	No	32	6.2	No	No		9
3	4	1	2.79	N/A	Preterm contractions	No	32	0.5	No	No		10
4	4	2	4.91	No	Placental insuffiency	No	29	0.9	No	No	IVH	46
5	4	2	3.23	Yes	IUGR, pathological Doppler	No	32	1.1	No	No		48
6	4	1	1.92	Yes	Preterm contractions	Yes (26 days)	26	7.7	No	No		50
7	5	10	3.07	Yes	Chorioamnionitis	Yes (47 days)	28	11.3	No	No		8
8	5	1	2.55	N/A	Preterm contractions	No	32	3.9	No	No		11
9	7	1	2.55	Yes	Preterm contractions	No	31	0.3	No	No		6
10	10	3	3.11	Yes	Preterm contractions	Yes (48 days)	31	1.0	No	No		4
11	12	1	2.01	Yes	Preterm contractions	No	23	16.0	Yes	No		36
12	21	1	2.2	Yes	Chorioamnionitis	Yes (47 days)	28	11.3	No	No		8
