# Supplementary material for: Role of Neutrophil CD64 Index as a Screening Marker for Late-Onset Sepsis in Very Low Birth Weight Infants
Source: PLoS One. 2015 Apr 20;10(4):e0124634. doi: 10.1371/journal.pone.0124634 (PMC4404048; doi:10.1371/journal.pone.0124634)
Supplement: S4 Table — This file demonstrates single values for CD64 index during the observation period in the culture positive, clinical sepsis, and indeterminate group. (XLSX) [file pone.0124634.s004.xlsx]

## Sheet: CD 64
CD64 Index Values
Study-No.	Group Allocation	Day -4	Day -3	Day -2	Day -1	Day 0 (diagnosis)	Day +1	Day +2	Day +3	Day +4	Day +5
1	3								1.85	2.26
2	3	1.49	1.26			1.58		1.08			0.8
3	1	3.46	3.2	2.88		3.58	5.06	4.57	3.32	2.53	2.25
5	1	1.63	1.65	3.05
7	3		1.36	1.51	1.43	1.16			1.01	0.9
13	2	1.34	1.09	1.49	1.38	1.64	1.15	1.12		1.36
15	2						1.47
16	2		1.58	1.51	1.61	1.4
17	1	2.07								3.26	3.09
20	1	1.08	1.69	2.09	2.28		3.97	3.017			0.86
22	3					3.56			0.99		0.95
24	2	1.24	1.14					0.99			0.97
26	3	1.12	1
27	3				1.42	1.18	1.25			0.8	1.05
28	2								2.83
29	2						2.59	2.15	1.83
37	3	1.12				1.5		1.11	1	0.85	0.88
38	2		2.05	1.75					1.58		1.61
39	2	1.64		1.35	1.09	1.99	1.82			0.97
40	1		1.13	0.95	1.15				2.14		1.43
42	2	2.14	2.96	3.01			2.54		3.37	2.86
43	1					3.37	4.11		2.43	2.86	2.98
45	3		1.71			2.99		2.25	1.67	1.38
47	2						3.48	3.75
49	1
